# Supplementary material for: Ultrasound-Assisted Extraction of Protein from Pumpkin Seed Press Cake: Impact on Protein Yield and Techno-Functionality
Source: Foods. 2022 Dec 13;11(24):4029. doi: 10.3390/foods11244029 (PMC9777787; doi:10.3390/foods11244029)
Supplement: Supplementary file 1 [file foods-11-04029-s001.zip]

Archive with 1 entries (1 files):
- foods-2080063-supplementary.pdf
